# Supplementary material for: Association of Plasma Zinc and Copper with Body Composition, Lipids and Inflammation in a Cross-Sectional General Population Sample from Germany
Source: Nutrients. 2023 Oct 20;15(20):4460. doi: 10.3390/nu15204460 (PMC10609917; doi:10.3390/nu15204460)
Supplement: Supplementary file 1 [file nutrients-15-04460-s001.zip]

Archive with 1 entries (1 files):
- nutrients-2652535-supplementary.pdf
